# Supplementary material for: Measures to sustain endangered languages: A bilingual competition model with sliding mode control
Source: PLoS One. 2023 Jun 29;18(6):e0287850. doi: 10.1371/journal.pone.0287850 (PMC10309631; doi:10.1371/journal.pone.0287850)
Supplement: S1 File — (ZIP) [file pone.0287850.s001.zip]

Archive with 7 entries (7 files):
- Fig4.m
- Fig5(a).m
- Fig5(b).m
- Fig6(a).m
- Fig6(b).m
- Fig7.m
- Notes.txt
