# Supplementary material for: Measures to sustain endangered languages: A bilingual competition model with sliding mode control
Source: PLoS One. 2023 Jun 29;18(6):e0287850. doi: 10.1371/journal.pone.0287850 (PMC10309631; doi:10.1371/journal.pone.0287850)
Supplement: S1 File — (ZIP) [file pone.0287850.s001.zip › Fig5(a).m]

I1 = 10;   I2 = 1 ;
I3 = 1;     I4 = 1 ;
s1=0.6;
s2=0.4;
w=1.31;
u=0.02;
test = @(t,y) [u*(1-y(1)-y(2))*I1*s1*y(1)^w-(1-u)*y(1)*I2*s2*y(2)^w; 
               u*(1-y(1)-y(2))*I3*s2*y(2)^w-(1-u)*y(2)*I4*s1*y(1)^w];        
xt0 = [0.33,0.33];
[tspan,y] = ode45(test,[0 100],xt0);
z=[];
z=1-y(:,1)-y(:,2);

figure
plot(tspan,y(:,1),'Color',[1 0.5 0],'linewidth',3,'markersize',15);
hold on
plot(tspan,y(:,2),'Color',[0 1 0.5],'linewidth',3,'markersize',15);
plot(tspan,z,'Color',[0 0.2 0.8],'linewidth',3,'markersize',15);
legend("A","B","W")
xlabel("Time",'fontsize',18)
ylabel("Fraction Population",'fontsize',18)
