# Supplementary material for: Measures to sustain endangered languages: A bilingual competition model with sliding mode control
Source: PLoS One. 2023 Jun 29;18(6):e0287850. doi: 10.1371/journal.pone.0287850 (PMC10309631; doi:10.1371/journal.pone.0287850)
Supplement: S1 File — (ZIP) [file pone.0287850.s001.zip › Fig6(a).m]

A=[1	0.33	0.33	0.33	0.33	0.33	0.33
2	0.314157438	0.31401646	0.313918191	0.31384582	0.313790317	0.313767153
3	0.299652483	0.299133165	0.298768964	0.298499485	0.298292057	0.298205285
4	0.286305773	0.285228527	0.284468779	0.283904248	0.283468286	0.283285537
5	0.273967142	0.272197992	0.270944119	0.270009091	0.269285048	0.268981029
6	0.246094912	0.238577541	0.232425049	0.227259291	0.222817386	0.220809092
7	0.222593996	0.210013453	0.199582634	0.190774211	0.183189902	0.179763812
8	0.202434979	0.185414258	0.171354442	0.159586843	0.14957597	0.145100542
9	0.184765103	0.163849684	0.146786262	0.132747427	0.121037491	0.115884896
10	0.165342649	0.142046821	0.124059544	0.109892135	0.09848206	0.093574416
11	0.148378955	0.122973239	0.104337707	0.090288423	0.079376673	0.074793651
12	0.133373925	0.106203491	0.087260199	0.073607195	0.063396464	0.059213116
13	0.119916444	0.091359725	0.07245914	0.059456917	0.050105388	0.046370826
14	0.104364424	0.076420128	0.059227154	0.047974685	0.040151073	0.037083871
15	0.090582393	0.063427728	0.047951251	0.038334875	0.031876978	0.029392069
16	0.078299608	0.052197915	0.038456277	0.030356371	0.025100721	0.023114846
17	0.067273394	0.042512031	0.030504312	0.023793178	0.01958366	0.018020797
18	0.056270088	0.034390573	0.024450124	0.019049118	0.015698712	0.014458759
19	0.046542113	0.027489973	0.01940015	0.015123266	0.012495195	0.011524416
20	0.038020113	0.021720741	0.01525353	0.011919663	0.009886096	0.009135265
21	0.030592949	0.016935477	0.011870898	0.009318971	0.007769987	0.007197355
22	0.024526317	0.013484752	0.00949635	0.007486685	0.006261649	0.005807234
23	0.01934108	0.010619606	0.00753692	0.005977421	0.005020111	0.004663244
24	0.015008661	0.008282532	0.005941811	0.00474795	0.004007902	0.003730233
25	0.011432143	0.006389941	0.004649509	0.003749871	0.003184828	0.002971051
26	0.009499621	0.005103142	0.00374005	0.0030284	0.002578521	0.002407697
27	0.007827325	0.004043391	0.002991444	0.002434676	0.002079664	0.00194422
28	0.006396499	0.003182575	0.002381587	0.001950269	0.001672303	0.001565632
29	0.005182113	0.002486688	0.001886277	0.001555883	0.001340155	0.001256779
30	0.004157388	0.002000565	0.001525292	0.001261649	0.001088668	0.001021632
31	0.003305476	0.001600626	0.001228281	0.001019586	0.000881799	0.000828216
32	0.002607559	0.001274915	0.000985865	0.000821814	0.000712681	0.000670063
33	0.002039512	0.001010429	0.000788362	0.000660412	0.000574521	0.000540812
34	0.00163373	0.000817392	0.000639889	0.000537081	0.000467835	0.000440604
35	0.001300026	0.000658591	0.000517754	0.00043564	0.000380094	0.000358197
36	0.001028861	0.000528973	0.000417937	0.000352682	0.000308312	0.000290769
37	0.000809361	0.000423352	0.000336433	0.000284868	0.000249592	0.000235595
38	0.000653005	0.000343747	0.000271026	0.000228027	0.000198733	0.000187141
39	0.000524412	0.000278268	0.000217754	0.000182087	0.000157883	0.00014833
40	0.000419583	0.00022475	0.000174647	0.000145205	0.000125301	0.000117464
41	0.000334318	0.000181043	0.000139758	0.000115566	9.93E-05	9.29E-05
42	0.000268525	0.000141698	0.000108388	8.90E-05	7.60E-05	7.09E-05
43	0.000214878	0.000110539	8.38E-05	6.84E-05	5.81E-05	5.40E-05
44	0.000171486	8.61E-05	6.48E-05	5.25E-05	4.44E-05	4.12E-05
45	0.000136417	6.69E-05	5.00E-05	4.03E-05	3.39E-05	3.14E-05
46	0.000105374	5.02E-05	3.70E-05	2.96E-05	2.46E-05	2.28E-05
47	8.11E-05	3.76E-05	2.73E-05	2.16E-05	1.79E-05	1.64E-05
48	6.23E-05	2.82E-05	2.03E-05	1.59E-05	1.31E-05	1.20E-05
49	4.77E-05	2.11E-05	1.50E-05	1.17E-05	9.55E-06	8.73E-06
50	3.52E-05	1.49E-05	1.04E-05	7.97E-06	6.43E-06	5.84E-06
51	2.58E-05	1.05E-05	7.18E-06	5.41E-06	4.30E-06	3.89E-06
52	1.90E-05	7.46E-06	5.05E-06	3.77E-06	2.98E-06	2.68E-06
53	1.40E-05	5.34E-06	3.58E-06	2.66E-06	2.10E-06	1.89E-06
54	9.63E-06	3.42E-06	2.22E-06	1.60E-06	1.22E-06	1.09E-06
55	6.58E-06	2.17E-06	1.35E-06	9.42E-07	6.96E-07	6.08E-07
56	4.60E-06	1.48E-06	9.17E-07	6.42E-07	4.80E-07	4.22E-07
57	3.25E-06	1.04E-06	6.57E-07	4.72E-07	3.65E-07	3.27E-07
58	1.98E-06	5.39E-07	3.05E-07	1.95E-07	1.32E-07	1.10E-07
59	1.19E-06	2.57E-07	1.17E-07	5.30E-08	1.72E-08	4.61E-09
60	8.07E-07	2.01E-07	1.15E-07	7.71E-08	5.72E-08	5.05E-08
61	5.84E-07	1.86E-07	1.31E-07	1.08E-07	9.60E-08	9.23E-08
62	2.58E-07	2.10E-08	-1.89E-08	-4.45E-08	-6.65E-08	-7.72E-08
63	8.64E-08	-5.04E-08	-7.84E-08	-1.01E-07	-1.24E-07	-1.36E-07
64	9.86E-08	3.04E-08	2.69E-08	2.90E-08	3.34E-08	3.63E-08
65	1.24E-07	9.02E-08	9.89E-08	1.14E-07	1.33E-07	1.43E-07
66	-3.19E-08	-1.75E-07	-2.85E-07	-3.97E-07	-5.08E-07	-5.63E-07
67	-9.18E-08	-2.56E-07	-3.96E-07	-5.40E-07	-6.85E-07	-7.57E-07
68	2.86E-08	7.16E-08	1.18E-07	1.66E-07	2.15E-07	2.39E-07
69	1.09E-07	2.61E-07	4.01E-07	5.49E-07	6.97E-07	7.70E-07
70	-3.38E-07	-1.15E-07	-2.88E-08	5.61E-08	1.40E-07	1.82E-07
71	-4.66E-07	-2.53E-07	-2.02E-07	-1.55E-07	-1.09E-07	-8.66E-08
72	1.40E-07	7.18E-08	7.64E-08	8.99E-08	1.08E-07	1.18E-07
73	4.73E-07	2.83E-07	2.71E-07	2.71E-07	2.77E-07	2.82E-07
74	1.24E-08	-1.32E-07	-2.25E-08	2.59E-08	5.46E-08	6.55E-08
75	-1.80E-07	-2.84E-07	-1.40E-07	-7.88E-08	-4.49E-08	-3.29E-08
76	8.23E-08	7.99E-08	5.21E-08	4.46E-08	4.31E-08	4.33E-08
77	2.70E-07	3.16E-07	1.86E-07	1.35E-07	1.11E-07	1.04E-07
78	4.03E-09	-2.00E-07	-1.48E-07	-1.17E-07	-9.79E-08	-9.08E-08
79	-1.07E-07	-3.83E-07	-2.64E-07	-2.04E-07	-1.70E-07	-1.58E-07
80	4.75E-08	1.04E-07	7.05E-08	5.44E-08	4.52E-08	4.20E-08
81	1.58E-07	4.14E-07	2.80E-07	2.15E-07	1.78E-07	1.66E-07
82	-1.32E-07	-1.89E-07	-3.58E-07	-4.50E-07	-4.98E-07	-5.11E-07
83	-2.32E-07	-4.10E-07	-5.66E-07	-6.52E-07	-6.94E-07	-7.04E-07
84	6.19E-08	1.16E-07	1.52E-07	1.84E-07	2.05E-07	2.12E-07
85	2.45E-07	4.57E-07	5.83E-07	6.63E-07	7.05E-07	7.15E-07
86	2.82E-08	-9.29E-08	-3.04E-07	-5.38E-07	1.29E-07	1.39E-07
87	-6.52E-08	-3.07E-07	-6.25E-07	-9.54E-07	-1.27E-07	-1.19E-07
88	3.98E-08	9.92E-08	1.73E-07	2.55E-07	1.10E-07	1.11E-07
89	1.18E-07	3.74E-07	6.88E-07	1.01E-06	2.93E-07	2.89E-07];
x1=A(:,2);x2=A(:,3);x3=A(:,4);x4=A(:,5);x5=A(:,6);
tspan=A(:,1);

figure
plot(tspan,x1,'Color',[0 0 0.5],'linewidth',1.5,'markersize',15);
hold on
plot(tspan,x2,'Color',[0.5 0.5 1],'linewidth',1.5,'markersize',15);
plot(tspan,x3,'Color',[0.6 0 1],'linewidth',1.5,'markersize',15);
plot(tspan,x4,'Color',[0.4 0.6 0.6],'linewidth',1.5,'markersize',15);
plot(tspan,x5,'Color',[1 0.5 0.5],'linewidth',1.5,'markersize',15);
legend("S_x_A=0.1","S_x_A=0.3","S_x_A=0.5","S_x_A=0.7","S_x_A=0.95")
xlabel("time",'fontsize',18)
ylabel("Fraction Language B",'fontsize',18)
axis([0 90 0 0.35])
