# Supplementary material for: Measures to sustain endangered languages: A bilingual competition model with sliding mode control
Source: PLoS One. 2023 Jun 29;18(6):e0287850. doi: 10.1371/journal.pone.0287850 (PMC10309631; doi:10.1371/journal.pone.0287850)
Supplement: S1 File — (ZIP) [file pone.0287850.s001.zip › Fig6(b).m]

A=[1	0.33	0.330000 	0.33	0.33
2	0.314169248	0.314124 	0.314067505	0.313839847
3	0.299700747	0.299529 	0.299313545	0.298441118
4	0.28641649	0.286049 	0.285586467	0.283703253
5	0.274167428	0.273545 	0.272759157	0.269541951
6	0.244450501	0.243422 	0.242065717	0.236256695
7	0.219996997	0.218124 	0.215682227	0.205463443
8	0.199515111	0.196510 	0.192637878	0.176802682
9	0.181960548	0.177645 	0.172118326	0.149924215
10	0.162811376	0.157264 	0.15039467	0.124834385
11	0.146599799	0.139572 	0.131065485	0.101738696
12	0.132687337	0.124047 	0.113762895	0.08096162
13	0.120569016	0.110262 	0.098167523	0.062631721
14	0.106050462	0.094722 	0.082096319	0.052077155
15	0.093751431	0.081170 	0.067865293	0.042715125
16	0.083211613	0.069311 	0.055376214	0.0345679
17	0.074060113	0.058879 	0.044476021	0.027590964
18	0.063908608	0.048815 	0.035560551	0.021697373
19	0.055285599	0.040113 	0.027936913	0.016838344
20	0.047908898	0.032647 	0.021570493	0.01292895
21	0.041542378	0.026266 	0.016322644	0.009820834
22	0.035703509	0.021105 	0.013572423	0.0077819
23	0.030671632	0.016745 	0.01118721	0.006126811
24	0.026328046	0.013126 	0.009142025	0.004801814
25	0.022568058	0.010144 	0.007403042	0.003745764
26	0.019306902	0.008060 	0.005933524	0.003023808
27	0.016483881	0.006331 	0.004710459	0.002433727
28	0.014043761	0.004921 	0.003707916	0.001954951
29	0.011935113	0.003781 	0.002891889	0.001566991
30	0.010113364	0.003016 	0.002312172	0.001275097
31	0.008545209	0.002385 	0.001835396	0.00103591
32	0.007199769	0.001871 	0.001448231	0.000840852
33	0.006047223	0.001455 	0.001135169	0.000681757
34	0.005060922	0.001168 	0.000914551	0.00055692
35	0.004221112	0.000931 	0.000733078	0.000454526
36	0.003509282	0.000738 	0.000585204	0.000370839
37	0.00290716	0.000582 	0.000465014	0.000302377
38	0.002398316	0.000469 	0.000376536	0.000243598
39	0.001971041	0.000376 	0.000303746	0.000196126
40	0.001614305	0.000300 	0.000244306	0.000157939
41	0.001317051	0.000239 	0.000195837	0.000127151
42	0.001069396	0.000188 	0.000153619	9.88E-05
43	0.000864729	0.000148 	0.00012003	7.68E-05
44	0.000696783	0.000116 	9.36E-05	5.97E-05
45	0.000559167	0.000090 	7.28E-05	4.65E-05
46	0.000453834	0.000068 	5.47E-05	3.45E-05
47	0.000366939	0.000051 	4.10E-05	2.57E-05
48	0.000295741	0.000038 	3.07E-05	1.92E-05
49	0.000237468	0.000029 	2.30E-05	1.43E-05
50	2.20E-04	0.000020 	1.63E-05	9.99E-06
51	2.04E-04	0.000014 	1.15E-05	6.94E-06
52	1.90E-04	0.000010 	8.19E-06	4.93E-06
53	1.76E-04	0.000007 	5.86E-06	3.53E-06];
x1=A(:,2);x2=A(:,3);x3=A(:,4);x4=A(:,5);
tspan=A(:,1);

figure
plot(tspan,x1,'Color',[0.7 0.5 0.5],'linewidth',1.5,'markersize',15);
hold on
plot(tspan,x2,'Color',[0.2 0.7 0.3],'linewidth',1.5,'markersize',15);
plot(tspan,x3,'Color',[0.6 0 1],'linewidth',1.5,'markersize',15);
plot(tspan,x4,'Color',[1 0.5 0.3],'linewidth',1.5,'markersize',15);
%plot(tspan,x5,'Color',[1 0.5 0.5],'linewidth',1.5,'markersize',15);
legend("I_w_x_A=1","I_w_x_A=5","I_w_x_A=10","I_w_x_A=30")
xlabel("time",'fontsize',18)
ylabel("Fraction Language B",'fontsize',18)
axis([0 53 0 0.35])
