# Supplementary material for: Measures to sustain endangered languages: A bilingual competition model with sliding mode control
Source: PLoS One. 2023 Jun 29;18(6):e0287850. doi: 10.1371/journal.pone.0287850 (PMC10309631; doi:10.1371/journal.pone.0287850)
Supplement: S1 File — (ZIP) [file pone.0287850.s001.zip › Notes.txt]

This code is the code of paper <Measures to sustain endangered languages: a bilingual
competition model with sliding mode control>
Fig.4-Fig7 denote the code of the figure in the paper, respectively
